# Supplementary material for: Machine Learning Insight: Unveiling Overlooked Risk Factors for Postoperative Complications in Gastric Cancer
Source: Cancers (Basel). 2025 Apr 4;17(7):1225. doi: 10.3390/cancers17071225 (PMC11987745; doi:10.3390/cancers17071225)
Supplement: Supplementary file 1 [file cancers-17-01225-s001.zip]

Archive with 1 entries (1 files):
- cancers-3529691-supplementary.pdf
